# Supplementary material for: Accuracy of the SD BIOLINE Dengue Duo for rapid point-of-care diagnosis of dengue
Source: PLoS One. 2019 Mar 6;14(3):e0213301. doi: 10.1371/journal.pone.0213301 (PMC6402663; doi:10.1371/journal.pone.0213301)
Supplement: S1 Dataset — (XLS) [file pone.0213301.s002.xls]

## Sheet: Dataset
trp	rns1el	igmaf7	igmbf7	pcrcresu	denvi	diaf2	sexo	trns1a1	trigma1	trigga1	trns1a2	trigma2	trigga2	trns1a3	trigma3	trigga3	rens1a1	reigma1	reigga1	rens1a2	reigma2	reigga2	rens1a3	reigma3	reigga3	trns1	trigm	trigg	grupo	elisaigg	ceff2	drbf2	miaf2	artf2	prostf2	rashf2	vomf2	snenf3	sdenf3	sleptof3	spnmf3	sivasf3	samigf3	ssinusf3	svirf3	sgastf3	scistf3	age	btrns1a1
367							2	0	0	0	0	0	0	0	0	0										0	0	0	4	1																		40
250	0	1					1	0	0	0	0	0	1	0	0	1										0	0	1	4	1																		36
405	0	0					1	0	0	1	0	1	1	0	1	1										0	1	1	3																			34
74	0	0					1	0	0	0	0	0	1	0	0	1										0	0	1	3																			27
452	0	0					1	0	0	0	0	0	0	0	0	0										0	0	0	3																			41
295	0	0					1	0	0	0	0	0	1	0	0	0										0	0	0	3																			36
346	0	0					0	0	0	1	0	0	1	0	0	1										0	0	1	3																			33
150	0	0					2	0	1	0	0	1	0	0	1	0										0	1	0	4	1																		41
209	0	2					0	0	0	1	0	0	1	0	0	1										0	0	1	3																			42
46	0	0					1	0	0	0	0	0	0	0	0	0										0	0	0	3																			29
229	0	2					0	0	0	0	0	0	0	0	0	0										0	0	0	3																			30
392	0	0					0	0	0	1	0	0	1	0	0	1										0	0	1	3																			20
174	0	0					1	0	0	0	0	0	0	0	0	0	0	0	0	0	0	0	0	0	0	0	0	0	3																			43
47	0	0					1	0	0	0	0	0	0	0	0	0										0	0	0	4	2																		10
156	0	0					2	0	0	0	0	0	0	0	0	0										0	0	0	4	1																		14
207	0	0					0	0	0	0	0	0	0	0	0	0										0	0	0	3																			19
265							1	0	0	0	0	0	0	0	0	0										0	0	0	4	2																		11
248	0	0					2	0	0	0	0	0	0	0	0	0										0	0	0	4	2																		6
402	0	0					1	0	0	0	0	0	1	0	0	0										0	0	0	3																			19
132	0	0					0	0	0	0	0	0	1	0	0	1										0	0	1	3																			28
283	0	1					1	0	0	0	0	0	1	0	0	1										0	0	1	3																			42
420	0	0					0	0	0	1	0	0	1	0	0	1										0	0	1	3																			19
52	0	0					1	0	0	0	0	0	0	0	0	0	0	0	0	0	0	0	0	0	0	0	0	0	3																			39
219	0	0					1	0	0	0	0	1	0	0	1	0										0	1	0	4	1																		44
45	1	0					2	0	0	0	0	0	0	0	0	0										0	0	0	4	2																		5
446	0	0					1	0	0	0	1	0	1	1	0	0	0	0	1	1	0	0	1	0	0	1	0	0	4	1																		55
267	0	0					1	0	0	0	0	0	0	0	0	0										0	0	0	3																			32
202	0	1					0	0	0	1	0	0	1	0	0	1										0	0	1	3																			30
261	0	0					2	0	0	1	0	0	1	0	0	1										0	0	1	4	1																		14
54	0	0					2	0	0	0	0	0	0	0	0	0										0	0	0	4	2																		8
347	0	0					0	0	0	0	0	0	0	0	0	0										0	0	0	3																			31
41	0	0					1	0	0	0	0	0	0	0	0	0										0	0	0	4	1																		40
184	0	0					2	9	0	0	0	0	0	0	0	0										0	0	0	4	1																		33
16	0	0					2	0	0	0	0	0	0	0	0	0										0	0	0	4	1																		18
497	0	1					1	0	0	1	0	0	1	0	0	1										0	0	1	4	1																		31
112	0	0					1	0	0	0	0	0	0	0	0	0										0	0	0	3																			19
489	0	1					2	0	0	0	0	0	0	0	0	0										0	0	0	4	1																		28
461	0	0					1	0	0	1	0	0	1	0	0	1										0	0	1	4	1																		33
366	0	0					2	0	0	0	0	0	0	0	0	0										0	0	0	4	2																		14
397	0	0					1	0	0	0	0	0	0	0	0	0										0	0	0	4	1																		32
195	0	0					2	0	0	0	0	0	0	0	0	0										0	0	0	4	1																		41
218	0	0					1	0	0	0	0	0	1	0	0	1										0	0	1	3																			42
183	0	0					1	0	0	1	0	0	1	0	0	1										0	0	1	3																			36
215	0	2					1	0	0	0	0	0	0	0	0	0										0	0	0	3																			56
28	1	0					2	9	9	9	9	9	9	9	9	9	0	0	0	1	0	0	0	0	0	0	0	0	4	1																		36
93	0	1					0	0	0	0	0	0	1	0	0	1										0	0	1	3																			49
266	0	1					0	0	0	1	0	0	1	0	0	1										0	0	1	3																			47
105	0	0					2	0	0	0	0	0	0	0	0	0	0	0	0	0	0	0	0	0	0	0	0	0	4	2																		24
293	0	0					1	1	0	0	0	0	0	0	0	0										0	0	0	3																			42
55	0	0					0	0	0	1	0	0	1	0	0	1										0	0	1	3																			27
76	0	0					2	0	0	0	0	0	1	0	0	1										0	0	1	4	1																		24
170	0	0					1	0	0	1	0	0	1	0	0	1										0	0	1	3																			33
188	0	0					1	0	0	0	0	0	0	0	0	0										0	0	0	3																			18
310	0	0					2	0	0	0	0	1	1	0	0	0										0	0	0	4	1																		41
109	0	1					1	0	0	1	0	0	1	0	0	1	0	0	1	0	0	1	0	0	1	0	0	1	4	1																		23
273	0	0					1	0	0	0	0	0	1	0	0	1										0	0	1	3																			32
67	0	0					1	0	0	1	0	0	1	0	0	1	0	0	1	0	0	1	0	0	1	0	0	1	3																			32
43	0	0					1	0	0	0	0	0	0	0	0	0										0	0	0	3																			23
470	0	0					1	0	0	0	0	0	0	0	0	0										0	0	0	4	1																		14
290	0	0					1	0	0	0	0	0	0	0	0	0										0	0	0	3																			48
427	0	1					1	0	0	0	0	0	0	0	0	0										0	0	0	4	2																		8
247	0	0					2	0	0	0	0	0	0	0	0	0										0	0	0	4	1																		18
40	0	0					0	0	0	0	0	0	0	0	0	0										0	0	0	3																			35
168	0	1					1	0	0	0	0	0	0	0	0	0										0	0	0	4	1																		62
289	0	0					2	0	0	0	0	0	0	0	0	0										0	0	0	4	1																		44
227	0	0					1	0	0	0	0	0	1	0	0	1										0	0	1	3																			60
142	0	0					2	0	0	0	0	0	0	0	0	0										0	0	0	4	1																		16
80	0	0					2	0	0	0	0	0	0	0	0	0										0	0	0	4	2																		13
249	0	0					1	0	0	1	0	0	1	0	0	1	0	0	1	0	0	1	0	0	1	0	0	1	4	1																		63
328	0	1					1	0	0	1	0	0	1	0	0	1										0	0	1	3																			40
8	0	0					1	0	0	0	0	0	0	0	0	0										0	0	0	3																			18
462	0	1					2	0	0	0	0	0	0	0	0	0										0	0	0	4	1																		22
163	0	1					2	0	0	0	0	0	0	0	0	0										0	0	0	4	1																		7
193	0	0					2	0	0	0	0	0	0	0	0	0										0	0	0	4	1																		8
324	0	1					1	0	0	0	0	0	0	0	0	0										0	0	0	4	1																		47
117	0	0					1	1	0	0	1	0	0	1	0	0										1	0	0	3																			20
246	0	1					1	0	0	0	0	0	0	0	0	1										0	0	0	3																			53
171	0	0					1	0	0	0	0	0	0	0	0	0										0	0	0	3																			32
22	0	0					0	0	0	0	0	0	0	0	0	0										0	0	0	3																			24
110	0	0					1	0	0	0	0	0	0	0	0	0										0	0	0	3																			40
319	0	0					1	0	0	0	0	0	0	0	0	0	0	0	0	0	0	0	0	0	0	0	0	0	3																			22
329	0	1					1	0	0	0	0	0	0	0	0	0										0	0	0	3																			51
309	0	0					1	0	0	0	0	0	0	0	0	0	0	0	1	0	0	0	0	0	0	0	0	0	3																			45
177	0	0					2	0	0	1	0	0	1	0	0	1										0	0	1	4	1																		40
122	0	0					1	0	0	0	0	0	0	0	0	0	0	0	0	0	0	0	0	0	0	0	0	0	3																			27
147	0	0					2	0	0	0	0	0	0	0	0	0										0	0	0	4	1																		7
201	0	0					1	0	0	1	0	0	1	0	0	1										0	0	1	3																			50
123	0	0					1	0	0	0	0	0	0	0	0	0										0	0	0	3																			35
194	0	0					1	0	0	1	0	0	1	0	0	1										0	0	1	3																			33
205	0	0					1	0	0	1	0	0	1	0	0	1										0	0	1	3																			31
484	0	0					2	0	0	0	0	0	0	0	0	0										0	0	0	4	1																		31
56	0	0					2	0	0	0	0	0	0	0	0	0										0	0	0	4	1																		26
68	0	1					1	0	0	0	0	0	0	0	0	0										0	0	0	4	1																		41
62	0	0					0	0	0	0	0	0	0	0	0	0										0	0	0	3																			25
158	0	0					2	0	0	0	0	0	0	0	0	0										0	0	0	4	1																		10
259	0	0					1	0	0	1	0	0	1	0	0	1										0	0	1	3																			27
253	0	0					0	0	0	0	0	0	0	0	0	0										0	0	0	3																			33
359	0	0					1	0	0	0	0	0	0	0	0	0										0	0	0	4	1																		10
314	0	0					1	0	0	0	0	0	1	0	0	1										0	0	1	3																			33
330	0	0					0	0	0	0	0	0	1	0	0	0										0	0	0	3																			40
351							2	0	0	0	0	1	1	0	1	0										0	1	0	4	1																		37
232	0	2					0	0	0	1	0	0	1	0	0	1										0	0	1	3																			40
263	0	0					2	0	0	0	0	0	1	0	0	0	0	0	1	0	0	0	0	0	0	0	0	0	4	1																		73
204	0	0					0	0	0	0	0	0	1	0	0	1										0	0	1	3																			34
36	0	0					0	0	0	0	0	0	0	0	0	0										0	0	0	3																			40
352	0	0					0	0	0	0	0	0	1	0	0	1										0	0	1	3																			25
454	0	0					1	0	0	0	0	0	1	0	0	1										0	0	1	3																			40
361	0	0					1	0	0	0	0	0	0	0	0	0										0	0	0	4	1																		14
373	0	0					2	1	0	0	1	0	0	1	0	0	0	1	0	0	1	0	0	1	0	1	0	0	4	1																		45
19	0	0					2	0	0	0	0	0	0	0	0	0										0	0	0	4	2																		5
30	0	0					1	0	0	0	0	0	0	0	0	0										0	0	0	4	2																		32
495	0	1					1	0	1	1	0	1	1	0	1	1										0	1	1	4	1																		8
136	0	0					2	0	0	0	0	0	0	0	0	0										0	0	0	4	1																		6
51	0	0					2	0	0	0	0	0	0	0	0	0										0	0	0	4	2																		13
416	0	0					1	0	0	0	0	1	1	0	1	1										0	1	1	3																			21
270	0	0					2	0	0	0	0	0	0	0	0	0										0	0	0	4	1																		35
7	0	0					1	0	0	0	0	0	0	0	0	0										0	0	0	4	1																		17
322	0	0					1	0	0	0	0	0	0	0	0	0										0	0	0	3																			50
225	0	0					2	0	0	0	0	1	1	0	1	1	0	0	0	0	0	0	0	0	0	0	1	1	4	1																		14
378	0	0					2	0	0	1	0	0	1	0	0	1										0	0	1	4	1																		19
457	0	0					1	0	1	0	0	1	0	0	1	0										0	1	0	4	2																		12
104	0	0					1	0	0	0	0	0	0	0	0	0										0	0	0	3																			55
294	0	0					0	0	0	0	0	0	1	0	0	1										0	0	1	3																			27
64	0	0					2	0	0	0	0	0	0	0	0	0										0	0	0	4	1																		18
414	0	0					0	0	0	1	0	0	1	0	0	1										0	0	1	3																			25
181	0	0					1	0	0	0	0	0	1	0	0	1										0	0	1	3																			27
485	0	0					1	0	0	0	0	0	0	0	0	0										0	0	0	4	1																		16
244	0	0					1	0	0	0	0	0	0	0	0	0										0	0	0	4	1																		35
118	0	0					1	0	0	1	0	0	1	0	0	1										0	0	1	3																			37
37	0	0					0	0	0	0	0	0	0	0	0	0										0	0	0	3																			50
20	0	0					1	0	0	0	0	0	0	0	0	0										0	0	0	3																			49
213	0	1					2	0	0	0	0	0	0	0	0	0										0	0	0	4	1																		25
178	0	0					2	0	0	0	0	0	0	0	0	0										0	0	0	4	1																		36
401	0	1					1	0	0	1	0	0	1	0	1	1										0	0	1	4	1																		26
257	0	0					1	0	0	1	0	0	1	0	0	1										0	0	1	3																			29
338	0	0					2	0	0	0	0	0	0	0	0	0										0	0	0	4	1																		47
375	0	0					2	0	0	0	0	0	0	0	0	0										0	0	0	4	1																		34
459	0	1					1	0	1	1	0	1	1	0	1	1										0	1	1	4	1																		18
32	0	0					1	0	0	0	0	0	0	0	0	0										0	0	0	4	1																		42
83	0	0					0	0	0	0	0	0	1	0	0	0										0	0	0	3																			25
12	0	0					2	0	0	0	0	0	1	0	0	1										0	0	1	4	1																		62
308	0	0					1	0	0	0	0	0	1	0	0	1										0	0	1	3																			34
224	0	1					2	0	0	0	0	0	1	0	0	1										0	0	1	4	1																		17
127	0	0					2	0	0	0	0	0	0	0	0	0										0	0	0	4	1																		32
391	0	2					0	0	0	0	0	0	0	0	1	0										0	0	0	3																			30
264	0	1					2	0	0	0	0	0	1	0	0	1										0	0	1	4	1																		32
135	0	0	0			1	0	0	0	0	0	0	0	0	0	0										0	0	0	2	1	1	1	1	1	1	0	0	1	0	0	0	1	0	0	1	0	0	21
192	0	0	0			0	1	1	0	0	1	0	0	1	0	0										1	0	0	2	1	1	0	1	1	1	0	1	1	0	0	0	1	0	0	0	0	0	12
90	0	0	0			5	0	0	0	0	0	0	0	0	0	0										0	0	0	2	1	1	1	1	0	1	0	0	0										35
151	0	0	0			2	0	0	0	0	0	0	0	0	0	0										0	0	0	2	0	1	0	1	0	1	0	0	1	0	0	0	1	0	0	0	0	0	12
481	0	0	1	0	8	2	1	0	0	0	0	0	0	0	0	0										0	0	0	1	1	1	0	0	0	0	0	0	1	0	0	0	0	1	0	0	0	0	6
493	1	0	1	1	2	3	0	0	0	0	0	0	0	0	0	0										0	0	0	1	0	1	1	1	0	1	1	0	0										16
429	0	0	1	0		3	0	0	0	0	0	0	0	0	0	0										0	0	0	1	1	1	0	1	0	1	0	1	1	0	0	0	0	0	0	0	0	0	27
223	0	0	1	0	8	1	0	0	0	0	0	0	0	0	0	0										0	0	0	1	0	0	0	0	0	0	1	0	0										9
444	0	0	0			0	0	0	0	0	0	0	0	0	0	0										0	0	0	2	0	1	0	1	0	1	0	0	1	0	0	0	1	0	0	0	0	0	11
29	0	0	0			2	0	0	0	0	0	0	0	0	1	1										0	0	0	2	1	1	1	1	1	1	1	0	1	0	0	0	0	0	1	0	0	0	30
313	0	0	1	0	8	5	0	0	0	0	0	0	0	0	0	0										0	0	0	1	0	1	0	0	0	0	1	0	0										11	0
466	1	0	1	1	2	0	1	1	0	0	1	0	0	1	0	0										1	0	0	1	1	1	0	0	0	0	0	0	1	0	0	0	0	0	0	0	0	0	11
418	0	1	0	1	2	3	1	0	0	1	0	0	1	0	0	1										0	0	1	1	1	1	1	1	1	1	1	0	1	0	0	0	0	0	0	1	0	0	38
130	0	0	0			3	1	0	0	0	0	0	0	0	0	0	0	0	0	0	0	0	0	0	0	0	0	0	2	1	1	1	1	0	1	0	0	0										15
206	0	0	0			3	0	0	0	0	0	0	1	0	0	1										0	0	1	2	1	1	1	1	1	1	0	1	0										68
73	0	0	0			1	0	0	0	0	0	0	0	0	0	0	0	0	0	0	0	0	0	0	0	0	0	0	2	1	1	0	1	1	1	0	0	0										48
53	0	0	0			4	0	0	0	0	0	0	0	0	0	0										0	0	0	2	1	1	0	0	0	1	0	0	1	0	0	0	1	0	0	0	0	0	39
333	0	0	0	1	2	2	1	0	0	0	0	0	0	0	0	0										0	0	0	1	0	1	0	0	0	1	0	1	0										10
339	0	0	0			4	0	0	0	1	0	0	1	0	0	1										0	0	1	2	1	0	1	0	0	0	1	1	0										13
291	0	1	1	1	2	4	1	0	0	1	0	1	1	0	1	1										0	1	1	1	1	1	1	1	0	0	1	0	1	1	0	0	0	0	0	0	0	0	28
300	0	0	0			4	1	0	0	0	0	0	0	0	0	0										0	0	0	2	1	1	0	1	1	1	0	0	0										61
491	0	0	1	0		2	0	0	0	0	0	0	0	0	0	0										0	0	0	1	1	1	0	1	0	1	0	0	0										25
410	0	0	1	1	2	2	1	0	0	0	0	0	0	0	0	0										0	0	0	1	0	1	1	0	0	1	0	0	0										14
396	0	0	1	0		1	1	0	0	0	0	0	0	0	0	0										0	0	0	1	1	1	1	1	1	0	0	1	0										6
24	0	1	1	1	2	4	1	0	1	1	0	1	1	1	1	1										0	1	1	1	1	1	0	1	0	1	0	1	0										15
137	0	0	1	1	2	2	1	1	0	0	1	0	0	1	0	0										1	0	0	1	1	1	0	0	0	1	0	0	0										13
307	8	0	1			15	0	0	0	0	0	0	0	0	0	0										0	0	0	1	1	0	0	0	0	0	0	0	0										12
153	0	0	0	0	8	4	0	0	0	0	0	0	0	0	0	0	0	0	0	0	0	0	0	0	0	0	0	0	2	1	1	0	0	1	1	0	1	0										10
478	1	1	1	1	2	4	0	1	0	1	1	1	1	1	1	1	1	1	1	1	1	1	1	1	1	1	1	1	1	1	1	0	0	1	1	0	0	1	1	0	0	0	0	0	0	0	0	7
287	1	1	0	1	2	2	1	1	0	0	1	0	1	1	0	0										1	0	0	1	1	1	1	1	0	0	0	0	0										15
364	0	0	1	0	8	7	0	9	0	0	0	0	0	0	0	0										0	0	0	1	0	1	0	0	0	1	0	0	0										10
371	0	0	0			0	0	0	0	0	0	0	0	0	0	0										0	0	0	2	0	1	0	1	0	1	0	1	0										7
191	0	0	1	1	2	1	1	0	0	0	1	0	0	1	0	0										1	0	0	1	1	0	0	0	0	0	0	0	1	0	0	0	0	1	0	0	0	0	12
299	0	0	0	0	8	3	0	0	0	0	0	0	0	0	0	0										0	0	0	2	0	0	0	1	1	1	1	0	1	0	0	0	0	0	0	0	0	0	10
331	0	0	1	0	8	2	1	0	0	0	0	0	0	0	0	1										0	0	0	1	1	0	1	1	0	1	0	0	1	0	0	0	0	1	0	0	0	0	23
106	0	0	1	1	2	1	0	0	0	0	0	0	0	0	0	1										0	0	0	1	1	1	0	1	0	1	0	1	1	0	0	0	0	0	0	1	0	0	23
256	0	0	0	0	8	7	0	0	0	0	0	0	1	0	0	0										0	0	0	2	1	1	1	1	0	1	0	1	0										47
63	0	0	0			1	0	0	0	0	0	0	0	0	0	0										0	0	0	2	1	1	0	1	0	1	0	0	0										23
125	0	0	1	0	8	3	1	0	0	0	0	0	0	0	0	0										0	0	0	1	1	1	1	1	0	1	0	0	1	0	0	0	1	0	0	0	0	0	5
297	0	0	1	0	8	2	0	0	0	0	0	0	0	0	0	0										0	0	0	1	1	0	0	0	0	1	0	1	0										28
78	1	0	1	1	1	2	1	1	0	0	1	0	0	1	0	0										1	0	0	1	0	1	0	0	0	1	1	1	1	0	0	0	1	0	0	0	0	0	8
419	0	0	0	0	8	1	1	0	0	0	0	0	0	0	0	0										0	0	0	2	0	0	0	0	1	1	0	0	0										5
499	1	0	1	1	1	1	1	1	0	0	1	0	0	1	0	0										1	0	0	1	0	1	1	1	0	1	0	0	1	0	0	0	1	0	0	0	0	0	23	0
113	0	1	0	1	2	3	0	0	0	1	0	0	1	0	0	1										0	0	1	1	1	1	1	1	0	1	1	0	0										18
133	1	1	1	1	2	2	0	1	0	0	1	0	0	1	0	0										1	0	0	1	1	1	0	1	0	1	0	1	0										14
144	1	0	1	1	2	2	1	0	0	0	0	0	0	0	1	0										0	0	0	1	0	1	0	0	0	1	1	0	1	0	0	0	0	0	0	1	0	0	10
162	0	1	1	1	2	7	0	0	0	1	0	0	1	0	1	1										0	0	1	1	1	1	1	1	1	1	0	1	0										18
3	0	0		1	2	2	0	0	0	0	0	0	0	0	0	0										0	0	0	1	0	1	1	0	0	0	1	0	1	1	0	0	0	0	0	1	0	0	11
447	0	0	1	0	8	1	1	0	0	0	0	0	0	0	0	0	0	0	1	0	0	0	0	0	1	0	0	0	1	1	1	1	1	1	1	0	1	0										0
379	0	0	0	0	8	3	1	0	0	0	0	0	0	0	0	0										0	0	0	2	1	1	1	1	1	1	0	1	0										23
101	0	0	0	0	8	1	1	0	0	0	0	0	0	0	0	0										0	0	0	2	0	1	1	0		1	0	0	0										8
323	1	0	0	1	2	2	0	1	0	0	1	0	0	1	0	0										1	0	0	1	2	1	0	0	1	1	0	0	0										22
77	1	0	1	1	2	2	0	1	0	0	1	0	0	1	0	0										1	0	0	1	1	1	1	1	1	1	0	0	0										19
241	0	0	0	0	8	2	1	0	0	0	0	0	0	0	0	0										0	0	0	2	1	1	0	1	0	1	0	0	0										22
354	1	0	0	1	2	2	0	9	0	0	9	0	0	9	9	9	1	0	0	1	0	0	1	0	0	1	0	0	1	1	0	0	1	1	1	0	1	0										13
71	0	0	1	0	8	4	0	0	0	0	0	0	0	0	0	0										0	0	0	1	1	1	1	0	1	1	0	0	0										18
460	0	0	0	0	8	4	0	0	0	0	0	0	0	0	0	0										0	0	0	2	1	1	0	1	0	1	0	0	0										17
198	0	0	1	1	2	1	0	1	0	0	1	0	0	1	0	0										1	0	0	1	1	1	1	1	1	1	0	0	0										29
14	1	0	1	1	1	3	1	1	0	0	1	0	0	1	0	0										1	0	0	1	0	1	1	1	1	1	0	1	0										38
368	0	0	1	1	2	1	0	0	0	0	0	0	0	0	0	0										0	0	0	1	1	1	1	1	1	1	1	0	0										17
11	1	1	1	1	2	3	0	1	0	1	1	0	1	1	0	1										1	0	1	1	1	1	1	1	1	1	0	0	1	0	0	0	0	0	0	1	0	0	22
451	0	0	1			1	0	0	0	0	0	0	0	0	0	0										0	0	0	1	1	1	1	1	1	1	0	0	0										0
196	0	0	1	0	8	1	0	0	0	0	0	0	0	0	0	0	0	0	0	0	0	0	0	0	0	0	0	0	1	1	0	0	1	1	1	0	0	1	0	0	0	1	0	0	0	0	0	15
426	0	1	0	1	2	6	1	0	0	1	0	0	1	0	0	1										0	0	1	1	1	1	0	1	0	1	0	0	0										48
374	0	0	0			1	0	0	0	0	0	0	0	0	0	0										0	0	0	2	1	1	0	0	0	1	0	1	0										7
296	0	0	0	0	8	5	1	0	0	0	0	0	0	0	0	0										0	0	0	2	1	1	1	1	1	1	1	1	1	0	0	0	1	0	0	0	0	0	9
305	8	0	1			8	1	0	0	0	0	0	0	0	0	0										0	0	0	1	1	1	0	1	1	1	0	0	0										11
370	0	0	1	1	2	1	1	0	0	0	0	0	1	0	0	0										0	0	0	1	1	1	1	1		1	0	0	1	0	0	0	0	0	0	1	0	0	26
475	0	0	0			3	0	0	0	0	0	0	0	0	0	0	0	0	0	0	0	0	0	0	0	0	0	0	2	1	1	0	0	0	1	0	0	0										13
288	1	0	1	1	1	1	0	1	0	0	1	0	0	1	0	0										1	0	0	1	0	1	1	1	1	1	0	0	0										14
436	1	1	1	1	2	4	0	1	0	0	1	0	1	1	0	1										1	0	1	1	1	1	1	1	1	1	0	1	0										26
269	0	0	1	1	2	1	0	0	0	1	0	0	1	0	0	1										0	0	1	1	1	1	1	1	1	1	0	0	0										29
216	1	0	1	1	2	2	1	1	0	0	1	0	1	1	0	1										1	0	1	1	1	0	0	1	0	0	0	0	1	1	0	0	0	0	0	0	0	0	46	0
428	0	0		1	2	2	1	1	0	0	1	0	0	1	0	0										1	0	0	1	0	1	0	0	0	0	0	0	0										13
479	0	1	0	1	2	3	0	0	0	0	0	0	0	0	0	1										0	0	0	1	1	1	0	1	1	1	0	1	0										12
126	0	0	0	0	8		0	0	0	0	0	0	0	0	0	0	0	0	1	0	0	1	0	0	1	0	0	0	2	1	1	1	1	1	1	0	0	0										37
57	8	0	1			8	1	0	1	0	0	1	0	0	1	0										0	1	0	1	0	1	1	1	1	1	1	0	1	1	0	0	0	0	0	0	0	0	12
408	0	0	0	0	8	1	0	1	0	0	1	0	0	1	0	0										1	0	0	2	1	1	0	0		0	0	1	0										10
443	1	0	1	1	2	1	0	1	0	0	1	0	0	1	0	0										1	0	0	1	1	1	1	1	1	1	0	0	0										39
317	1	0	1	1	2	2	0	1	0	0	1	0	0	1	0	0										1	0	0	1	1	1	1	1	1	1	0	0	0										27
212	8	0	0			8	1	0	0	0	0	0	0	0	0	0										0	0	0	2	0	0	0	1	1	1	0	0	0										11
358	0	0	1	0	8	3	0	0	0	0	0	0	0	0	0	0										0	0	0	1	0	0	0	0	0	1	0	0	0										6
190	0	0	1	0	8	2	1	0	0	0	0	0	0	0	0	0										0	0	0	1	1	1	1	0	0	0	0	0	1	0	0	0	1	0	0	0	0	0	11
409	1	1	1	1	2	3	1	1	0	0	1	0	0	1	0	0	1	0	0	1	0	0	1	0	0	1	0	0	1	1	1	0	1	0	1	1	1	0										10
128	0	1	1	1	2	7	1	0	1	1	0	1	1	0	1	1										0	1	1	1	1	1	0	0	0	0	1	0	1	0	0	0	1	0	0	0	0	0	7
341	1	0	1			4	0	0	0	1	0	0	1	0	0	1										0	0	1	1	1	1	0	1		1	0	1	0										11	0
161	0	0	1	1	2	1	0	0	0	0	1	0	0	1	0	0										1	0	0	1	1	0	1	1	1	1	0	1	0										41
430	0	0	1	1	2	2	1	1	0	0	1	0	0	1	0	0										1	0	0	1	1	1	1	1	1	1	0	0	0										14
145	0	0	1	1	2	4	0	1	0	0	1	0	0	1	0	0										1	0	0	1	1	1	1	1	0	1	1	0	0										17
498	0	0	0			3	0	0	0	0	0	0	0	0	0	0										0	0	0	2	1	1	0	1	0	1	0	0	1	0	0	0	1	0	0	0	0	0	51
175	0	0	1	0	8	5	0	0	0	0	0	0	0	0	0	0										0	0	0	1	1	1	1	1	1	1	1	0	0										28
336	0	0	1	0	8	2	1	0	0	0	0	0	0	0	0	0										0	0	0	1	0	1	0	1	0	0	0	0	0										14
321	0	0	0	0	8	5	1	0	0	0	0	0	1	0	0	1										0	0	1	2	1	1	1	1	0	1	0	0	0										36
173	1	0	1	1	2	1	1	0	0	0	0	0	0	0	0	0										0	0	0	1	1	1	1	0	0	1	0	0	1	0	0	0	0	0	0	1	0	0	9
75	0	0	1	0	8	2	1	0	0	0	0	0	0	0	0	0										0	0	0	1	0	1	0	1	0	1	0	1	1	0	0	0	1	0	0	0	0	0	7
369	8	0	0			8	1	0	0	0	0	0	1	0	0	0										0	0	0	2	1	1	1	1	1	1	1	1	0										32
236	0	0	0			2	0	0	0	0	0	0	0	0	0	0										0	0	0	2	0	0	0	0	0		0	0	1	0	0	0	0	0	0	0	0	0	50
255	0	0		1	2	3	0	0	0	0	0	0	0	0	0	0										0	0	0	1	0	1	0	1	0	1	0	1	0										18
412	1	0	1	1	2	1	1	1	0	0	1	0	0	1	0	0										1	0	0	1	1	1	1	1	1	0	1	1	1	0	0	0	0	0	0	1	0	0	13
107	0	1	1	1	2	4	0	0	0	1	0	0	1	0	0	1										0	0	1	1	1	1	0	1	0	1	1	1	1	1	0	0	0	0	0	0	0	0	21
114	0	0	1	1	2	3	0	1	1	1	1	0	1	1	1	1										1	1	1	1	1	1	1	1	1	1	0	0	0										27
390	0	0	0	1	2	1	0	0	0	0	0	0	0	0	0	0										0	0	0	1	1	1	1	1	1	1	0	0	1	0	1	0	0	0	0	0	0	0	32
487	0	1	1	1	2	5	0	0	0	1	0	0	1	0	0	1	0	0	1	0	0	1	0	0	1	0	0	1	1	1	1	1	1	1	1	0	1	0										13
81	0	0	1	1	2	2	0	0	0	0	0	0	0	0	0	0										0	0	0	1	1	1	1	1	0	1	0	1	1	1	0	0	0	0	0	0	0	0	27
494	1	1	1	1	1	4	0	0	1	1	1	1	1	1	1	1	0	1	1	0	1	1	0	1	1	1	1	1	1	1	1	1	1	0	1	0	0	0										44
388	0	0	1	1	2	2	0	1	0	0	1	0	0	1	0	0										1	0	0	1	1	1	1	1	0	1	0	0	1	1	0	0	0	0	0	0	0	0	43
148	0	0	0	0	8	3	1	0	0	0	0	0	0	0	0	0	0	0	1	0	0	0	0	0	1	0	0	0	2	1	1	0	1	0	0	0	0	0										0
442	0	0	1	1	2		1	0	0	0	1	0	0	1	0	0	0	0	0	0	0	0	0	0	0	1	0	0	1	1								0
180	1	1	0	1	2	4	1	1	1	1	1	0	1	1	1	1										1	1	1	1	1	1	1	1	1	1	0	0	1	0	1	0	0	0	0	0	0	0	18
500	1	1	1	1	2	4	0	0	1	0	1	1	1	1	1	0	0	1	0	1	1	1	1	1	0	1	1	0	1	1	1	1	1	1	1	0	0	0										57
139	8	0	1			8	0	0	0	0	0	0	0	9	0	0										0	0	0	1	1	1	0	1	1	1	0	1	1	0	0	0	0	0	0	1	0	0	14
23	0	1	1	1	2	2	1	1	0	0	1	1	1	1	1	1										1	1	1	1	1	1	1	1	0	1	0	0	1	0	0	0	0	0	0	1	0	0	27
383	0	0	0			1	0	0	0	0	0	0	0	0	0	0										0	0	0	2	0	1	0	1	1	1	0	0	0										8
302	0	1	1	1	2	7	0	1	1	1	1	1	1	1	1	1										1	1	1	1	1	1	1	1	1	1	0	1	0										26
165	0	0	1	0	8	2	1	0	0	0	0	1	0	0	1	0										0	1	0	1	0	1	1	1	0	1	1	0	0										28
407	0	0	0	0	8	3	0	0	0	0	0	1	0	0	1	0										0	1	0	2	1	1	1	1	1	1	0	0	1	0	0	0	0	0	0	1	0	0	22
437	0	1	1	1	2	6	1	0	1	1	0	1	1	0	1	1										0	1	1	1	1	1	1	1	1	1	0	0	1	1	0	0	0	0	0	0	0	0	28
97	0	1	1	1	2	5	1	0	0	1	0	0	1	0	1	1	0	1	1	0	0	1	0	0	1	0	0	1	1	1	1	0	0	0	1	0	0	0										13
425	0	1	1	1	2	5	1	0	1	1	0	1	1	0	1	1										0	1	1	1	1	1	0	1	1	1	0	0	1	1	0	0	0	0	0	0	0	0	23
233	0	1	1	1	2		1	0	0	0	0	1	1	0	1	1										0	1	1	1	1	1	1	0	0	0	0	0	1	0	0	0	0	0	0	1	0	0	15
422	1	0	1	1	2	1	0	1	0	0	1	0	0	1	0	0										1	0	0	1	1	0	1	1	1	0	1	0	0										40
141	0	1	1	1	2	4	1	0	1	1	0	1	1	0	1	1										0	1	1	1	1	1	1	1	0	1	0	1	0										12
167	0	0	1	0	8	3	1	0	0	0	0	1	0	0	1	0										0	1	0	1	1	1	0	1	0	1	1	0	1										13
304	0	1		1	2	3	1	0	0	1	0	0	1	0	0	1	0	0	1	0	0	1	0	0	1	0	0	1	1	1	1	1	0	1	1	0	1	1	1	0	0	0	0	0	0	0	0	12
275	0	0	1	1	2	1	1	0	0	0	0	0	0	0	0	0										0	0	0	1	0	1	1	0	0	0	1	1	1	1	0	0	0	0	0	0	0	0	11
298	1	0		1	2	2	0	1	0	0	1	0	0	1	0	0										1	0	0	1	0	1	1	1	0	1	0	1	0										7
488	0	0	1	0	8	3	0	0	0	0	0	0	0	0	0	0										0	0	0	1	0	0	1	0	0	0	1	0	0										10
210	1	0	1	1	2	1	0	1	0	0	1	0	0	1	0	0										1	0	0	1	1	1	0	0	1	0	0	0	0										10
197	1	0		1	2	1	0	1	0	0	1	0	0	1	0	0										1	0	0	1	1	1	1	1	1	1	0	1	1	1	0	0	0	0	0	0	0	0	24
119	0	0	1			3	1	0	0	0	0	0	1	0	0	1										0	0	1	1	1	1	0	1	1	1	1	0	1	1	0	0	0	0	0	0	0	0	26
433	0	1	0	1	2	2	0	0	0	0	0	0	0	0	0	0	0	0	0	0	0	0	0	0	0	0	0	0	1	1	1	1	1	0	1	0	0	0										26
372	0	0	1	0	8	2	1	0	0	0	0	0	0	0	0	0	0	0	0	0	0	0	0	0	0	0	0	0	1	0	0	0	0	0	0	1	0	1	0	0	0	0	0	0	1	0	0	14
5	0	0	1	0	8	4	0	0	0	0	0	0	0	0	0	0										0	0	0	1	0	0	0	0	0	0	1	0	1	1	0	0	0	0	0	0	0	0	6
21	1	0	1	1	2	2	0	1	0	0	1	0	0	1	0	0	1	0	0	1	0	0	1	0	0	1	0	0	1	1	1	1	1	1	1	0	0	1	1	0	0	0	0	0	1	0	0	39	0
231	0	1	1	1	2	5	0	0	0	1	0	0	1	0	0	1										0	0	1	1	1	1	1	1	1	1	0	1	1	1	0	0	0	0	0	0	0	0	33
187	0	1	1	1	2	6	0	0	0	1	0	0	1	0	0	1										0	0	1	1	1	1	0	0	0	1	0	0	0										11
384	2	0	1	1	2	3	0	1	0	0	1	1	1	1	0	0										1	0	0	1	1	1	0	1	1	0	0	0	0										8
440	0	0	1	1	2	2	1	1	0	0	1	0	0	1	0	0										1	0	0	1	1	0	1	1	0	1	0	0	1	0	0	0	0	1	0	0	0	0	12
87	0	0	1	1	2	7	0	0	0	0	0	0	0	0	0	0										0	0	0	1	0	1	0	1	0	1	1	0	1	0	0	0	1	0	0	0	0	0	25
399	0	1	1	1	2	3	1	0	1	1	0	1	1	0	1	1										0	1	1	1	1	0	0	1		0	0	0	1	0	0	0	0	0	0	1	0	0	49
26	1	0	1	1	2	3	1	1	0	0	1	0	0	1	0	0										1	0	0	1	1	1	0	1	0	1	0	0	0										14
84	0	1	1	1	2	3	0	0	0	0	1	0	0	1	0	0										1	0	0	1	1	0	1	1	1	1	1	0	0										6
9	0	2	1	1	2	5	0	0	0	1	0	0	1	0	0	1										0	0	1	1	1	1	1	1	0	1	1	0	0										9
441	0	0	1	1	2	3	0	0	0	0	0	0	0	0	0	0										0	0	0	1	1	1	1	1	1	1	1	0	1	1	0	0	0	0	0	0	0	0	39	0
179	0	0	1	1	2	2	1	0	0	0	1	0	0	0	0	0										0	0	0	1	1	1	0	1	0	1	0	0	0										14
342	1	0	1	1	2	2	1	1	0	0	1	0	0	1	0	0										1	0	0	1	1	1	1	1	0	0	0	0	0										9
6	0	0	0			2	0	0	0	0	0	1	1	0	1	0										0	1	0	2	1	1	1	1	1	1	0	0	0										32
98	0	0	1			4	0	0	0	0	0	0	0	0	0	0										0	0	0	1	1	1	1	1	1	1	0	0	1	0	0	0	0	0	0	1	0	0	31
220	0	0	1	1	2	2	1	1	0	0	1	0	0	1	0	0										1	0	0	1	1	1	1	0	0	1	0	1	0										10
492	0	0	0	0	8	1	0	0	0	0	0	0	0	0	0	0										0	0	0	2	0	1	0	1	0	1	1	0	0										8
365	0	0	1	1	2	3	0	0	0	0	0	0	0	0	0	0										0	0	0	1	1	1	0	1	0	1	0	0	0										10	0
377	1	1	1	1	2	4	1	0	1	0	1	1	0	1	1	0										1	1	0	1	2	1	1	1	1	1	1	0	0										6
356	0	0	1	1	2	3	0	0	0	0	0	0	0	0	0	0										0	0	0	1	1	1	1	1	1	1	1	0	0										33
449	0	1	1	1	2	3	0	0	0	0	0	0	0	0	0	0										0	0	0	1	0	1	0	0	0	0	0	1	0										12
251	0	0	1	1	2	2	0	0	0	0	0	0	0	0	0	0										0	0	0	1	1	1	1	1	1	1	0	0	1	1	0	0	0	0	0	0	0	0	27	0
277	0	0	0	1	2	2	1	0	0	0	1	0	0	0	0	0										0	0	0	1	0	1	0	1	0	0	0	1	0										8
423	1	0	1	1	2	2	1	0	0	0	1	0	0	1	0	0										1	0	0	1	0	1	1	1	1	1	0	0	0										32
411	0	1		1	2	2	0	1	0	1	1	0	1	1	0	1										1	0	1	1	1	1	1	1	0	0	0	0	0										7
13	0	0	1	1	2	2	1	0	0	0	0	0	0	1	0	0										0	0	0	1	1	1	1	1	1	1	0	1	1	1	0	0	0	0	0	0	0	0	33	0
186	1	1	1	1	2	3	1	1	1	0	1	1	1	1	1	1	1	1	0	1	1	1	0	1	0	1	1	1	1	1	0	0	1	1	1	1	0	0										52
335	0	0	1	1	3	3	1	0	0	0	0	0	0	0	0	0										0	0	0	1	1	1	1	1	1	1	0	1	1	0	0	0	0	0	0	0	1	0	36
312	0	0	1	1	2	2	0	0	0	0	0	0	0	0	0	0										0	0	0	1	1	0	0	1	0	1	0	0	1	0	0	0	0	0	0	1	0	0	43	0
431	0	1	1	1	2	6	0	0	0	1	0	0	1	0	0	1										0	0	1	1	1	1	1	1	1	1	0	0	1	0	0	0	0	0	0	1	0	1	31
217	1	0	1	1	2	2	1	1	0	0	1	0	0	1	0	0										1	0	0	1	0	1	1	1	1	1	0	0	1	1	0	0	0	0	0	0	0	0	22	0
281	0	1		1	2	3	0	0	0	0	0	0	0	0	0	0										0	0	0	1	1	1	1	1	1	1	0	0	1	0	0	0	0	1	0	0	0	0	25
172	0	0	0	0	8	2	1	0	0	0	0	0	0	0	0	0	0	0	0	0	0	0	0	0	0	0	0	0	2	0	1	0	0	0	0	0	0	1	0	0	0	1	0	0	0	0	0	11
472	0	0	0	0	8	1	1	0	0	0	0	0	0	0	0	0										0	0	0	2	1	1	0	1	0	0	0	0	0										26
490	1	0	1	1	2	3	1	0	0	0	1	0	0	1	0	0										1	0	0	1	1	1	1	1	1	1	0	0	1	1	0	0	0	0	0	0	0	0	20
169	0	1	1	1	2	4	1	1	0	0	1	0	0	1	0	0										1	0	0	1	1	1	1	1	0	1	0	1	1	1	0	0	0	0	0	0	0	0	15
69	0	0	1	0	8	1	0	0	0	1	0	0	1	0	0	1										0	0	1	1	1	1	0	1	0	0	0	1	0										9	0
343	0	1	1	1	2	3	1	0	1	0	0	1	0	0	1	0										0	1	0	1	1	1	0	1	1	1	0	1	1	0	0	0	0	0	0	0	1	0	27
274	0	0	0	0	8	3	1	0	0	0	0	0	0	0	0	0										0	0	0	2	1	1	0	1	1	0	0	0	0										22
92	0	0	1	1	2	2	0	0	0	0	0	0	0	0	0	0										0	0	0	1	1	1	1	1	0	1	0	1	0										9	0
413	0	0	1	0	8	1	0	0	0	0	0	0	0	0	0	0										0	0	0	1	0	1	0	0	0	1	0	1	1	0	0	0	1	0	0	0	1	0	6
271	0	0	0	0	8	1	0	0	0	0	0	0	0	0	0	0										0	0	0	2	0	0	0	1	0	1	0	0	1	0	0	0	1	0	0	0	0	0	0
176	0	0	0	1	2	4	0	0	0	0	0	0	0	0	0	0										0	0	0	1	0	1	0	0	0	1	0	1	1	1	0	0	1	0	0	0	0	0	11
483	0	0	0	1	2	1	0	0	0	0	0	0	0	0	0	0										0	0	0	1	1	1	1	0	0	0	0	1	1	0	0	0	1	0	0	0	0	0	14
382	0	0	0	0	8	2	0	0	0	0	0	0	1	0	0	1										0	0	1	2	1	1	0	1	0	0	0	0	1	0	0	0	0	1	0	0	0	0	17
211	0	0	0	0	8	3	0	0	0	0	0	0	1	0	0	1										0	0	1	2	1	1	0	0	0	0	0	1	0										20
214	0	2		1	2	2	1	0	0	0	0	0	1	0	0	1										0	0	1	1	1	0	0	0	0	0	1	1	1	1	0	0	0	0	0	0	0	0	7
348	0	0	1	1	2	2	1	1	0	0	1	0	0	1	0	0										1	0	0	1	1	1	1	1	1	1	0	0	0										37
286	0	0	0	0	8	3	0	0	0	0	0	0	0	0	0	0										0	0	0	2	1	0	0	1	0	0	0	0	0										40
332	0	1	1	1	2	4	1	0	0	0	0	0	1	0	0	1										0	0	1	1	1	0	0	1	1	0	0	1	1	0	0	0	0	0	0	1	0	0	10
272	0	1	1	1	2	3	0	0	0	0	1	0	0	0	0	0										0	0	0	1	1	1	1	1	0	0	1	0	1	1	0	0	0	0	0	0	0	0	10
285	1	1	1	1	2	4	0	1	0	0	1	1	0	1	1	0										1	1	0	1	1	1	1	1	1	1	1	1	1	1	0	0	0	0	0	0	0	0	9
280	1	0	1	1	2	3	1	1	0	0	1	0	0	1	0	0										1	0	0	1	0	1	1	1	1	1	0	1	0										11
471	0	0	0			3	1	0	0	1	0	0	1	0	0	1										0	0	1	2	1	1	1	0	0	0	1	0	1	0	0	0	0	0	0	0	0	0	12
70	8	0	0			8	1	0	0	0	0	0	0	0	0	0										0	0	0	2	0	1	0	1	0	1	0	1	1	0	0	0	1	0	0	0	0	0	9
27	0	0	0			2	1	0	0	0	0	0	1	0	0	1										0	0	1	2	1	1	1	1	0	1	0	0	0										42
235	0	0	0			3	0	0	0	1	0	0	1	0	0	1	0	0	1	0	0	0	0	0	1	0	0	1	2	1	0	0	0	0	0	1	0	1	0	0	0	0	0	0	0	0	0	12
398	0	0	0			2	1	0	0	0	0	0	0	0	0	0										0	0	0	2	1	1	1	1	0	1	0	0	1	0	0	0	1	0	0	0	0	0	19
315	0	0	1	0	8	2	0	0	0	1	0	0	1	0	0	1										0	0	1	1	1	1	0	1	0	1	0	0	1	0	0	0	0	1	0	0	0	0	46
182	0	1	1	1	2	2	0	0	0	1	0	0	1	0	0	1										0	0	1	1	1	1	1	1	1	1	0	0	0										29
395	0	0	1	0		1	0	0	0	0	0	0	1	0	0	1										0	0	1	1	1	1	1	1	1	1	0	0	1	0	0	0	0	0	0	1	0	0	61
200	1	0	0	1	1	4	0	1	0	0	1	0	0	1	0	0										1	0	0	1	1	1	1	1	1	1	0	0	1	1	0	0	0	0	0	0	0	0	49
4	0	0	1	0	8	3	1	0	0	1	0	0	1	0	0	0										0	0	1	1	1	1	0	1	1		0	0	0										5
421	0	0	1	0	8	2	0	0	0	0	0	0	0	0	0	0	0	0	0	0	0	0	0	0	0	0	0	0	1	1	1	1	1	0	1	0	1	1										17
400	0	0	0			1	1	0	0	0	0	0	0	0	0	0										0	0	0	2	1	0	0	0	0	0	1	1	0										38
238	0	0	0			5	0	0	0	0	0	0	0	0	0	0										0	0	0	2	1	1	1	1	0	1	0	0	1	1	0	0	0	0	0	0	0	0	22
120	0	0	0			4	0	0	1	1	0	1	1	0	1	1	0	1	1	0	1	1	0	1	1	0	1	1	2	1	1	0	1	1	1	0	1	1	0	0	0	0	0	0	0	0	1	34
362	8	0	0			14	1	0	0	1	0	0	1	0	0	1										0	0	1	2	1	1	1	1	0	1	0	1	1	0	0	0	1	0	0	0	0	0	13
65	0	0	0			1	0	0	0	0	0	0	0	0	0	0										0	0	0	2	1	0	0	0	0	1	0	1	0										12
393	0	0	0			2	0	0	0	0	0	0	0	0	0	0										0	0	0	2	0	1	0	1	0	1	0	0	0										5
160	0	0	0			3	0	0	0	0	0	0	0	0	0	0										0	0	0	2	0	1	0	1	0	0	0	0	1	0	0	0	0	0	0	0	1	0	22
88	0	0	1	0	8	4	0	0	0	0	0	0	0	0	0	0										0	0	0	1	0	0	0	0	0	1	0	0	1	0	0	0	0	0	0	1	0	0	6
38	0	0	0			3	0	0	0	0	0	0	0	0	0	0	0	0	0	0	0	0	0	0	0	0	0	0	2	1	1	1	0	0	0	0	0	0										19
380	0	0	0			2	0	0	0	1	0	0	1	0	0	1										0	0	1	2	1	1	1	1	1	1	0	0	1	0	0	0	0	1	0	0	0	0	16
403	0	0	1	0		2	1	0	1	1	0	1	1	0	1	1										0	1	1	1	1	0	0	0	0	0	0	1	0										33
143	0	0	1	0	8	0	1	0	0	0	0	0	0	0	0	0										0	0	0	1	1	1	1	1	1	0	0	0	1	0	0	0	0	0	0	1	0	0	15
450	0	0	1	0	8	1	1	0	0	0	0	0	0	0	0	0										0	0	0	1	1	1	1	1	1	0	0	0	1	0	0	0	1	0	0	0	0	0	54
1	0	0	1	0	8	3	0	0	0	0	0	0	0	0	0	0										0	0	0	1	1	1	1	1	0	1	1	0	0										39	0
477	0	1	1	1	1	3	0	0	0	0	0	1	0	0	1	0										0	1	0	1	1	1	1	1	1	0	0	1	1	1	0	0	0	0	0	0	0	0	8
458	0	0	1	1	4	2	0	0	0	0	0	0	0	0	0	0										0	0	0	1	1	1	1	0	0	1	0	0	1	0	0	0	0	0	0	1	0	0	32
473	0	0	0			2	0	0	0	0	0	0	0	0	0	0										0	0	0	2	0	1	0	0	0	1	0	1	1	0	0	0	0	1	0	0	0	0	5
325	0	0	1	0	8	2	1	0	1	0	0	1	0	0	1	0										0	1	0	1	1	1	1	1	0	1	0	0	1	0	0	0	0	1	0	0	0	0	42
60	0	0	1	0	8	7	0	0	0	0	0	0	0	0	0	0										0	0	0	1	1	1	1	1	0	1	0	0	0										15
15	1	0	0	1	4	3	1	1	0	0	1	0	0	1	0	0										1	0	0	1	1	1	0	0	1	1	0	0	0										14
91	0	0	0			7	0	0	0	0	0	0	0	0	0	0										0	0	0	2	1	0	0	0	0	0	0	0	1	0	0	0	0	0	0	0	0	0	7
387	0	0	1	0	8	2	0	0	0	0	0	0	0	0	0	0										0	0	0	1	1	1	1	1	1	1	0	0	1	1	0	0	0	0	0	0	0	0	11
79	0	0	0			2	1	0	0	0	0	0	0	0	0	0										0	0	0	2	1	1	0	0	0	0	0	0	0										8
243	1	1	1	1	4	2	1	1	0	0	1	0	0	1	0	0										1	0	0	1	1	1	1	1	0	1	0	0	0										45
240	0	0	1	0		7	1	0	0	0	0	1	1	0	1	1										0	1	1	1	1	1	0	1	0	1	1	0	1	0	1	1	1	0	0	0	0	0	29
189	0	0	0			7	0	0	0	1	0	0	1	0	0	1	0	0	1	0	0	1	0	0	1	0	0	1	2	1	1	0	1	0	0	0	0	1	0	0	0	0	0	0	0	0	0	11
486	0	0	0			3	1	0	0	1	0	0	1	0	0	1										0	0	1	2	1	1	0	0	0	0	0	0	1	0	0	0	1	0	0	0	0	0	24
469	0	0	1	1	4	3	1	0	0	0	0	0	0	0	0	0										0	0	0	1	1	1	0	1	1	0	0	0	1	1	0	0	0	0	0	1	0	0	26
100	0	0	0			2	1	0	0	0	0	0	0	0	0	0										0	0	0	2	1	0	0	0	0	0	0	0	1	0	0	0	0	0	0	0	0	0	11
344	1	0	1	1	4	2	1	1	0	0	1	0	0	1	0	0										1	0	0	1	1	1	0	1	1	1	0	1	0										22	0
50	1	1	1	1	4	4	0	1	0	0	1	1	1	1	1	1										1	1	1	1	1	1	1	1	1	1	0	0	0										48
39	1	0	0	1	4	2	0	1	0	0	1	0	0	1	0	0	1	0	0	1	0	0	1	0	0	1	0	0	1	1	1	0	1	0	1	0	0	0										20
363	0	0	0			2	1	0	0	1	0	0	1	0	0	1										0	0	1	2	1	1	0	1	0	1	0	1	0										33
337	0	0	0			3	1	0	0	0	0	0	0	0	0	0										0	0	0	2	1	1	0	0	0	1	0	1	1	0	0	0	1	0	0	0	0	0	10
268	0	0	1	1	1	2	1	0	0	0	0	0	0	0	0	0										0	0	0	1	1	1	0	0	0	0	0	0	0										10	0
245	0	1	1	1	4	1	0	0	1	0	0	1	0	0	1	0										0	1	0	1	1	1	1	1	1	1	0	0	0										34
85	0	0	1	0	8	2	0	0	0	0	0	0	0	0	0	0										0	0	0	1	0	0	0	1	0	0	1	0	0										5
453	1	0		1	4	1	0	1	0	0	1	0	0	1	0	0										1	0	0	1	1	1	0	0	0	0	0	0	0										8
496	1	0	2	1	4	3	0	1	0	0	1	0	0	1	0	0										1	0	0	1	1	1	1	1	1	1	0	0	0										34
334	0	1	0	1	1	1	0	0	0	0	0	0	0	0	0	0										0	0	0	1	1	1	1	0	0	1	0	0	1	0	0	0	1	0	0	0	0	0	27
49	0	0	0			1	0	0	0	0	0	0	0	0	0	0										0	0	0	2	1	1	1	1	0	1	0	0	1	1	0	0	0	0	0	0	0	0	35
234	1	0	1	1	4	1	0	1	0	0	1	0	0	1	0	0										1	0	0	1	1	1	0	1	0	1	0	1	0										5
102	0	0	1	0	8	4	0	0	0	1	0	0	1	0	0	1										0	0	1	1	1	1	0	1	0	1	0	1	0										36
152	0	0	0			3	0	0	0	1	0	0	1	0	0	1										0	0	1	2	1	1	1	1	0	1	0	1	0										17
149	0	0	1	1	4	1	0	0	0	0	0	1	0	0	1	0										0	1	0	1	1	1	1	1	1	1	0	0	1	1	0	0	0	0	0	0	0	0	24
116	0	0	1	1	4	4	1	0	0	0	0	0	0	0	0	0										0	0	0	1	1	1	1	1	0	1	1	0	0										10
254	1	0	0	1	4	2	0	1	0	0	1	0	0	1	0	0										1	0	0	1	1	1	1	1	1	1	0	0	0										53
258	1	0	0	1	4	2	0	1	0	0	1	0	0	1	0	0										1	0	0	1	1	1	1	1	1	1	0	0	0										27	0
349	0	0	1	0	8	3	0	0	0	0	0	0	0	0	0	0	0	0	0	0	0	0	0	0	0	0	0	0	1	1	1	1	1	0	1	1	0	0										8
164	0	0	1	0	8	1	1	0	0	0	0	0	0	0	0	1										0	0	0	1	1	0	1	1	0	1	0	0	0										28
386	1	0	1	1	4	3	0	1	0	1	1	0	1	1	0	1										1	0	1	1	1	1	1	1	1	1	0	1	0										23
25	0	0	1	1	4	5	0	1	0	0	1	0	0	1	0	0										1	0	0	1	1	1	1	1	1	1	0	1	0										38
33	1	0	1	1	4	0	0	1	0	0	1	0	0	1	0	0										1	0	0	1	1	1	1	1	1	1	0	0	1	0	0	0	0	0	0	1	0	0	42
406	0	0	0			3	1	0	0	0	0	0	1	0	0	1										0	0	1	2	1	1	0	0	1	1	0	0	1	0	0	0	0	1	0	0	0	0	10
260	0	1		1	4	0	0	0	0	0	0	0	1	0	0	0										0	0	0	1	0	1	1	1	1	1	1	0	0										28
284	0	0	0	1	1	3	0	1	0	0	1	0	0	1	0	0										1	0	0	1	1	1	0	1	1	1	0	0	0										34
340	1	0	1	1	4	3	0	0	0	1	0	0	1	0	0	1										0	0	1	1	1	1	1	1	1	1	1	0	1	1	0	0	0	0	0	1	0	0	41
94	0	0	0			2	0	0	0	0	0	0	0	0	0	0										0	0	0	2	1	1	1	1	1	1	0	1	0										23
476	0	0	1	0	8	0	0	0	0	0	0	0	0	0	0	0	0	0	0	0	0	0	0	0	0	0	0	0	1	0	1	0	0	0	1	0	0	0										10
2	0	0	1	1	4	1	1	0	0	0	0	0	0	0	0	0										0	0	0	1	1	1	1	1	1	1	0	0	1	1	0	0	0	0	0	0	0	0	43
432	0	0	1	1	4	5	1	0	0	0	0	0	0	0	0	0										0	0	0	1	1	1	1	1	1	1	0	0	1	0	0	0	0	0	0	0	0	0	31
480	1	0	1	1	4	2	0	1	0	0	1	0	1	1	0	1										1	0	1	1	1	1	1	1	1	1	0	0	0										51
103	0	0	1	1	4	3	1	0	0	0	0	0	0	0	0	1	0	0	1	0	0	0	0	0	1	0	0	0	1	1	1	1	0	0	1	0	0	0										25
385	0	1	2	1	4	4	0	0	0	1	0	0	1	0	0	1										0	0	1	1	1	1	1	1	1	1	0	0	0										44
86	0	0	1			3	1	1	0	0	1	0	0	1	0	0	1	0	0	1	0	0	1	0	0	1	0	0	1	1	1	1	1	1	1	1	0	0										14
208	1	0	0	1	1	3	1	1	0	0	1	0	0	1	0	0										1	0	0	1	0	1	1	1	0	1	0	1	1	1	0	0	0	0	0	0	0	0	10
357	1	1	1	1	4	4	0	1	0	1	1	0	1	1	0	1										1	0	1	1	1	1	1	1	1	1	0	1	0										34
34	0	0	1	0		1	0	0	0	0	0	0	1	0	0	0										0	0	0	1	1	1	1	1	1	1	0	0	0										44	0
464	0	1	0	1	1	1	1	0	0	0	0	0	1	0	0	0										0	0	0	1	1	0	0	1	0	0	0	0	0										60
318	1	0		1	4	0	0	0	0	0	0	0	0	0	0	0										0	0	0	1	1	1	1	1	1	0	0	1	0										54
463	1	1	1	0	8	7	1	0	1	1	1	1	1	1	1	1										1	1	1	1	1	1	1	1	1	1	1	1	1	1	0	0	0	0	0	0	0	0	22
303	1	0		1	4	4	0	1	0	1	1	0	1	1	0	1										1	0	1	1	1	1	1	1	1	1	1	1	1	0	0	0	0	0	0	1	0	0	45
228	1	0	1	1	1	4	0	1	0	0	1	0	0	1	0	0										1	0	0	1	0	1	1	1	0	1	0	0	0										30
72	1	0	0	1	4	2	0	0	0	0	1	0	0	1	0	0										1	0	0	1	1	1	0	0	1	1	0	1	0										48
276	1	0	0	1	4	0	0	1	0	0	1	0	0	1	0	0										1	0	0	1	1	1	1	1	1	1	0	0	0										45
311	0	2	1	1	4	1	0	0	0	0	0	0	0	0	0	0										0	0	0	1	1	1	1	1	1	1	0	0	1	1	0	0	0	0	0	0	0	0	52
434	1	0	0	1	4	0	0	1	0	0	1	0	0	1	0	0										1	0	0	1	1	1	1	1	1	1	0	0	0										15	0
226	0	0	0			3	0	0	0	0	0	0	0	0	0	0										0	0	0	2	1	1	1	1	1	1	0	0	1	0	0	0	0	1	1	0	0	0	26
282	0	0	0			1	1	0	0	0	0	0	0	0	0	0										0	0	0	2	1	1	0	1	0	1	0	1	1	0	1	0	0	0	0	0	0	0	17
306	0	0	1	0	8	1	1	0	0	0	0	0	0	0	0	0										0	0	0	1	0	1	0	1	1	1	1	0	0										11	0
381	0	0	0			4	0	0	0	1	0	0	1	0	0	1										0	0	1	2	1	1	1	0	0	0	0	0	0										34
438	1	0	1	1	4	2	1	1	0	0	1	0	0	1	0	0										1	0	0	1	1	1	1	1	1	1	0	0	1	0	0	0	1	0	0	0	0	0	19
230	0	0	0			1	0	0	0	0	0	0	0	0	0	0										0	0	0	2	1	1	0	1	1	1	0	0	1	0	0	0	0	1	0	0	0	0	28
239	1	1	1	1	4	4	0	1	0	1	1	0	1	1	0	1										1	0	1	1	1	1	1	1	1	1	0	0	1	1	0	0	0	0	0	0	0	0	27
166	0	0	1	1	4	5	0	1	0	1	1	0	1	1	0	1										1	0	1	1	1	1	1	1	1	1	0	0	1										32	0
203	1	0	1	1	4	3	0	1	0	0	1	0	0	1	0	0										1	0	0	1	1	1	0	1	0	1	0	0	0										42
199	1	1	1	1	4	3	1	1	0	0	1	0	1	1	0	1										1	0	1	1	1	1	1	1	1	1	0	0	0										28
140	0	0	1	0	8	2	0	0	0	0	0	0	0	0	0	0										0	0	0	1	1	0	0	0	0	1	0	0	0										7
445	0	0	0			3	1	0	0	0	0	0	0	0	0	0										0	0	0	2	0	1	0	0	1	1	0	1	1	0	1	1	0	0	0	0	0	0	18
35	0	0	0			5	0	0	0	0	0	0	1	0	0	1										0	0	1	2	1	1	0	1	0	0	0	0	0										37
82	0	0	1	1	4	2	0	0	0	0	0	0	0	0	0	0										0	0	0	1	1	1	1	1	0	1	0	1	1	0	0	0	0	1	0	0	0	0	47
278	0	0	0			3	1	0	0	0	0	0	0	0	0	0										0	0	0	2	0	1	1	1	0	1	0	0	0										10
327	0	1	1	1	4	3	0	0	1	1	1	1	1	1	1	1										1	1	1	1	1	1	1	1	0	1	0	0	0										33
48	0	0	1	0	8	3	1	0	0	0	0	0	0	0	0	0										0	0	0	1	0	1	1	1	0	1	1	1	0										20	0
279	0	0	1	1	4	2	0	1	0	0	1	1	0	1	1	0										1	1	0	1	1	1	1	1	1	1	0	0	0										42
439	0	1	1	1	4	2	1	0	0	1	0	0	1	0	0	1										0	0	1	1	1	1	1	1	0	0	0	0	0										47
124	0	0	1	1	4	1	1	1	0	0	1	0	0	1	0	0										1	0	0	1	1	1	1	1	0	1	0	1	1	0	0	0	0	0	0	1	0	0	9
96	1	2	1	1	4	3	1	0	0	0	0	0	1	0	0	1	0	0	1	0	0	1	0	0	1	0	0	1	1	1	1	0	0	0	1	0	0	0										29
157	1	0	1	1	4	2	0	1	0	0	1	0	0	1	0	0										1	0	0	1	1	1	0	1	0	1	0	0	1	0	0	0	0	0	0	0	0	1	24
301	1	0	1	1	4	4	0	1	0	0	1	0	0	1	0	0										1	0	0	1	1	1	1	1	0	1	0	0	0										12
18	0	0	1	0	8	5	0	0	0	1	0	0	1	0	0	1										0	0	1	1	1	1	1	1	0	1	0	0	1	0	0	0	0	0	0	1	0	0	55
320	0	0	0			4	1	0	0	0	0	0	1	0	0	0										0	0	0	2	1	1	1	1	1	1	0	0	1	0	0	0	1	1	0	0	0	0	39
424	0	0	0			4	0	0	0	0	0	0	0	0	0	0										0	0	0	2	1	1	0	1	0	1	0	0	1	0	0	0	0	1	0	0	0	0	30
455	0	1	1	1	1	3	0	0	0	0	0	0	0	0	0	0										0	0	0	1	1	1	0	1	0	1	1	1	0										19	0
59	1	0	1	1	4	1	1	1	0	0	1	0	0	1	0	0										1	0	0	1	1	1	1	1	0	1	1	1	0										10
456	0	1	1	1	1	1	1	0	0	1	0	0	1	0	0	1										0	0	1	1	1	1	0	0	0	1	0	0	1	0	0	0	0	1	0	0	0	0	18
417	0	0	1	1	4	1	1	0	0	0	0	1	0	0	1	0										0	1	0	1	1	0	0	0	0	0	1	0	0										10
389	0	0	0			2	0	0	0	1	0	0	1	0	0	1										0	0	1	2	1	1	1	1	1	1	0	1	1	0	0	0	0	0	0	1	0	0	18
465	0	0	0			3	1	0	0	0	0	0	0	0	0	0										0	0	0	2	1	1	0	1	0	1	0	0	1	0	0	0	1	0	0	0	0	0	11
31	0	0	0			3	0	0	0	0	0	0	0	0	0	0										0	0	0	2	1	1	1	1	1	0	0	0	1	0	0	0	0	1	0	0	0	0	39
316	0	0	1	1	4		0	0	0	0	0	0	0	0	0	0										0	0	0	1	1	1	0	1	0	0	0	0	0										56
154	0	0	0			1	1	0	0	0	0	0	1	0	0	1										0	0	1	2	1	0	0	1	1	1	0	0	1	0	0	0	0	0	0	1	0	0	23
138	0	0	0			2	1	0	0	0	0	0	0	0	0	0										0	0	0	2	0	1	0	1	0	0	0	1	1	0	0	0	0	0	0	0	1	0	11
42	0	0	0			2	1	0	0	0	0	0	1	0	0	1										0	0	1	2	1	0	1	1	0	1	0	0	0										48
350	0	0	0			8	1	0	0	1	0	0	1	0	0	1										0	0	1	2	1	1	1	1	0	1	0	0	1	0	0	0	0	0	0	1	0	0	11
134	0	0	0			5	1	0	0	0	0	0	0	0	0	0										0	0	0	2	1	0	0	0	0	1	1	1	0										5
360	0	1	1	1	1	4	0	0	0	1	0	0	1	0	0	1										0	0	1	1	1	1	1	1	0	1	0	0	0										37	0
66	0	0	0			3	1	0	0	0	0	0	0	0	0	0										0	0	0	2	0	1	1	0	0	0	1	0	0										12
252	0	0	1	0	8	3	1	0	0	0	0	0	0	0	0	0										0	0	0	1	0	0	0	1	0	1	0	1	0										9
95	0	0	0			1	0	0	0	0	0	0	0	0	0	0										0	0	0	2	1	0	0	0	0	1	0	0	0										25
467	0	0	1	0	8	5	0	0	0	0	0	0	0	0	0	0										0	0	0	1	1	1	0	1	0	1	0	1	1	0	0	0	0	0	0	0	1	0	19
44	0	0	0	0	8	3	0	0	0	0	0	0	0	0	0	0										0	0	0	2	0	1	1	0	0	0	1	0	0										5
345	0	1	0	1	4	7	0	0	0	1	0	1	1	0	1	1										0	1	1	1	1	1	1	1	1	1	0	0	1	0	0	0	1	0	0	0	0	0	30
221	0	0	1	1	2	2	1	0	0	0	0	0	0	0	0	0										0	0	0	1	0	1	0	1	1	1	1	0	1	0	0	0	0	0	0	0	0	0	9
262	0	0	1	0	8	3	1	0	0	0	0	0	0	0	0	0										0	0	0	1	1	0	0	0	0	1	0	1	0										8
448	0	0	1	0	8	3	1	0	0	0	0	0	0	0	0	0										0	0	0	1	1	1	0	0	1	0	0	0	1	0	0	0	0	0	0	0	0	0	9
242	0	0	0			2	0	0	0	0	0	0	0	0	0	0										0	0	0	2	1	1	1	1	1	1	0	0	1	0	0	0	0	1	0	0	0	0	20
99	8	0	0			8	0	0	0	0	0	0	0	0	0	1	0	0	1	0	0	1	0	0	1	0	0	0	2	1	1	1	1	0	1	0	0	0										28
155	0	0	0			5	0	0	0	0	0	0	0	0	0	0										0	0	0	2	1	1	1	1	1	1	0	0	1	0	0	0	0	1	0	0	0	0	34
468	0	1	1	1	2	4	0	0	0	0	0	0	1	0	0	1										0	0	1	1	1	1	1	1	0	1	0	1	1	1	0	0	0	0	0	0	0	0	11	0
159	0	1	1	1	2	3	1	0	0	0	0	0	1	0	0	1										0	0	1	1	1	1	0	0	0	1	0	0	0										5	0
292	1	0	1	1	2	2	0	1	0	0	1	0	0	1	0	0										1	0	0	1	1	1	0	1	1	1	0	0	0										13	0
89	0	0	0			3	1	0	0	1	0	0	1	0	0	1	0	0	1	0	0	1	0	0	1	0	0	1	2	1	1	0	1	0	1	0	0	0										46
222	0	0	1	0	8	1	0	0	0	0	0	0	0	0	0	0										0	0	0	1	0	1	1	0	0	0	0	0	0										24
474	0	0	1	1	2	1	0	0	0	0	0	0	0	0	0	0										0	0	0	1	1	1	0	1	1	1	0	0	0										10
376	0	0	1	1	2	3	0	0	0	0	0	0	0	0	0	0										0	0	0	1	0	0	1	0	0	1	1	0	0										11	0
326	0	0	1	1	2	0	0	0	0	0	0	0	0	0	0	0	0	0	0	0	0	0	0	0	0	0	0	0	1	1	1	0	1	1	1	0	1	0										56
129	0	0	1	1	1	2	0	0	0	0	0	0	0	0	0	0										0	0	0	1	1	1	0	1	1	1	0	1	0										10
121	0	0	0			3	0	0	0	0	0	0	0	0	0	0										0	0	0	2	1	1	1	1	0	1	0	0	1	0	0	0	0	0	0	0	0	0	25
394	0	0	0			0	1	0	0	0	0	0	0	0	0	0										0	0	0	2	0	1	0	1	0	1	0	0	0										9
108	0	0	1	1	2	1	0	1	0	0	1	0	0	1	0	0										1	0	0	1	1	1	0	1	0	1	0	1	0										10
115	8	0	1			8	1	1	0	0	1	0	0	1	0	0										1	0	0	1	1	1	1	1	1	1	1	1	0										10	0
58	0	0	0			1	0	0	0	1	0	0	1	0	0	1										0	0	1	2	1	1	1	1	1	1	0	0	1	0	0	0	0	1	0	0	0	0	29
355	0	0	0			0	0	0	0	0	0	0	0	0	0	0										0	0	0	2	1	1	1	0	0	1	0	1	1	0	0	0	0	0	1	0	0	0	9
17	0	0	1	0	8	3	1	0	0	0	0	0	0	0	0	0										0	0	0	1	1	1	0	1	0	1	0	0	0										21	0
404	1	1	1	1	1	1	0	1	0	0	1	0	0	1	0	0										1	0	0	1	0	1	1	0	0	1	0	0	1	0	0	0	0	1	0	0	0	0	5
146	0	0	0			3	1	0	0	0	0	0	0	0	0	0										0	0	0	2	1	1	1	1	1	1	0	0	1	0	0	0	0	0	0	1	0	0	21
131	0	0	0			4	0	0	0	0	0	0	0	0	0	0										0	0	0	2	1	1	0	0	0	1	0	0	0										10
10	0	0	0			7	1	0	0	0	0	0	0	0	0	0										0	0	0	2	0	0	0	1	1	1	0	0	0										7
111	0	0	0			1	1	0	0	0	0	0	0	0	0	0	0	0	0	0	0	0	0	0	0	0	0	0	2	1	1	1	1	0	1	0	1	1	0	0	0	1	0	0	0	0	0	9
237	8	0	0			15	1	0	1	1	0	1	1	0	1	1										0	1	1	2	1	1	0	1	1	1	0	1	0										5
353	0	0	0			1	0	0	0	0	0	0	0	0	0	0										0	0	0	2	0	1	0	1	0	1	0	0	1	0	0	0	1	0	0	0	0	0	6
415	0	0	1	1	2	0	1	0	0	0	1	0	0	1	0	0										1	0	0	1	1	1	1	0	0	1	0	0	0										9
482	0	0	0			1	1	0	0	0	0	0	0	0	0	0										0	0	0	2	0	1	1	1	0	1	0	0	0										9
185	0	0	0			4	1	0	0	0	0	0	0	0	0	1										0	0	0	2	1	1	1	1	0	1	0	0	0										44
61	0	0	0			3	1	0	0	0	0	0	0	0	0	0	0	0	0	0	0	0	0	0	0	0	0	0	2	0	1	1	1	0	1	0	0	1	0	0	0	0	0	0	1	0	0	7
435	8	0	0			8	1	0	0	0	0	0	0	0	0	0										0	0	0	2	1	1	0	1	0	1	1	0	0										8
[truncated: 20 more columns]

## Sheet: Definition of variables
trp	Project identification
rns1el	NS1-ELISA result in the acute-phase sample: 0- Negative, 1- Positive, 2- Equivocal
igmaf7	IgM-ELISA result in the acute-phase sample: 0- Negative, 1- Positive, 2- Equivocal
igmbf7	IgM-ELISA result in the convalescent-phase sample: 0- Negative, 1- Positive, 2- Equivocal
pcrcresu	RT-PCR result in the acute-phase sample: 0- Negative, 1- Positive
denvi	DENV serotype: 1- DENV1, 2- DENV2, 3-DENV3, 4- DENV4, 8- Not applicable (RT-PCR negative)
diaf2	Days of symptoms at acute-phase sample collection
sexo	Gender: 0- Female, 1- Male
trns1a1	NS1-RDT result according to reader 1: 0- Negative, 1- Positive, 9- Invalid
trigma1	IgM-RDT result according to reader 1: 0- Negative, 1- Positive, 9- Invalid
trigga1	IgG-RDT result according to reader 1: 0- Negative, 1- Positive, 9- Invalid
trns1a2	NS1-RDT result according to reader 2: 0- Negative, 1- Positive, 9- Invalid
trigma2	IgM-RDT result according to reader 2: 0- Negative, 1- Positive, 9- Invalid
trigga2	IgG-RDT result according to reader 2: 0- Negative, 1- Positive, 9- Invalid
trns1a3	NS1-RDT result according to reader 3: 0- Negative, 1- Positive, 9- Invalid
trigma3	IgM-RDT result according to reader 3: 0- Negative, 1- Positive, 9- Invalid
trigga3	IgG-RDT result according to reader 3: 0- Negative, 1- Positive, 9- Invalid
rens1a1	NS1-RDT retest result according to reader 1: 0- Negative, 1- Positive, 9- Invalid
reigma1	IgM-RDT retest result according to reader 1: 0- Negative, 1- Positive, 9- Invalid
reigga1	IgG-RDT retest result according to reader 1: 0- Negative, 1- Positive, 9- Invalid
rens1a2	NS1-RDT retest result according to reader 2: 0- Negative, 1- Positive, 9- Invalid
reigma2	IgM-RDT retest result according to reader 2: 0- Negative, 1- Positive, 9- Invalid
reigga2	IgG-RDT retest result according to reader 2: 0- Negative, 1- Positive, 9- Invalid
rens1a3	NS1-RDT retest result according to reader 3: 0- Negative, 1- Positive, 9- Invalid
reigma3	IgM-RDT retest result according to reader 3: 0- Negative, 1- Positive, 9- Invalid
reigga3	IgG-RDT retest result according to reader 3: 0- Negative, 1- Positive, 9- Invalid
trns1	NS1-RDT final result: 0- Negative, 1- Positive, 9- Invalid
trigm	IgM-RDT final result: 0- Negative, 1- Positive, 9- Invalid
trigg	IgG-RDT final result: 0- Negative, 1- Positive, 9- Invalid
grupo	Case/Control groups: 1- AFI dengue cases, 2- AFI non-dengue cases, 3- blood donors, 4- community controls
elisaigg	IgG-ELISA result in the acute-phase sample: 0- Negative, 1- Positive, 2- Equivocal
ceff2	Clinical symptoms - headache: 0- No, 1- Yes
drbf2	Clinical symptoms - retro-orbital pain: 0- No, 1- Yes
miaf2	Clinical symptoms - myalgia: 0- No, 1- Yes
artf2	Clinical symptoms - arthralgia: 0- No, 1- Yes
prostf2	Clinical symptoms - prostration: 0- No, 1- Yes
rashf2	Clinical symptoms - rash: 0- No, 1- Yes
vomf2	Clinical symptoms - vomiting: 0- No, 1- Yes
snenf3	Any clinical suspicion at medical chart: 0- No, 1- Yes
sdenf3	Clinical suspicion of dengue at medical chart: 0- No, 1- Yes
sleptof3	Clinical suspicion of leptospirosis at medical chart: 0- No, 1- Yes
spnmf3	Clinical suspicion of pneumoniae at medical chart: 0- No, 1- Yes
sivasf3	Clinical suspicion of upper respiratory tract infections at medical chart: 0- No, 1- Yes
samigf3	Clinical suspicion of tonsilitis at medical chart: 0- No, 1- Yes
ssinusf3	Clinical suspicion of sinusitis at medical chart: 0- No, 1- Yes
svirf3	Clinical suspicion of indetermined viral disease at medical chart: 0- No, 1- Yes
sgastf3	Clinical suspicion of gastrointestinal tract infections at medical chart: 0- No, 1- Yes
scistf3	Clinical suspicion of urinary tract infections at medical chart: 0- No, 1- Yes
age	Age (years)
btrns1a1	NS1-RDT result of convalescent-phase sample according to reader 1: 0- Negative, 1- Positive, 9- Invalid
btrigma1	IgM-RDT result of convalescent-phase sample according to reader 1: 0- Negative, 1- Positive, 9- Invalid
btrigga1	IgG-RDT result of convalescent-phase sample according to reader 1: 0- Negative, 1- Positive, 9- Invalid
btrns1a2	NS1-RDT result of convalescent-phase sample according to reader 2: 0- Negative, 1- Positive, 9- Invalid
btrigma2	IgM-RDT result of convalescent-phase sample according to reader 2: 0- Negative, 1- Positive, 9- Invalid
btrigga2	IgG-RDT result of convalescent-phase sample according to reader 2: 0- Negative, 1- Positive, 9- Invalid
btrns1a3	NS1-RDT result of convalescent-phase sample according to reader 3: 0- Negative, 1- Positive, 9- Invalid
btrigma3	IgM-RDT result of convalescent-phase sample according to reader 3: 0- Negative, 1- Positive, 9- Invalid
btrigga3	IgG-RDT result of convalescent-phase sample according to reader 3: 0- Negative, 1- Positive, 9- Invalid
brens1a1	NS1-RDT retest result of convalescent-phase sample according to reader 1: 0- Negative, 1- Positive, 9- Invalid
breigma1	IgM-RDT retest result of convalescent-phase sample according to reader 1: 0- Negative, 1- Positive, 9- Invalid
breigga1	IgG-RDT retest result of convalescent-phase sample according to reader 1: 0- Negative, 1- Positive, 9- Invalid
brens1a2	NS1-RDT retest result of convalescent-phase sample according to reader 2: 0- Negative, 1- Positive, 9- Invalid
breigma2	IgM-RDT retest result of convalescent-phase sample according to reader 2: 0- Negative, 1- Positive, 9- Invalid
breigga2	IgG-RDT retest result of convalescent-phase sample according to reader 2: 0- Negative, 1- Positive, 9- Invalid
brens1a3	NS1-RDT retest result of convalescent-phase sample according to reader 3: 0- Negative, 1- Positive, 9- Invalid
breigma3	IgM-RDT retest result of convalescent-phase sample according to reader 3: 0- Negative, 1- Positive, 9- Invalid
breigga3	IgG-RDT retest result of convalescent-phase sample according to reader 3: 0- Negative, 1- Positive, 9- Invalid
btrns1	NS1-RDT of convalescent-phase sample final result: 0- Negative, 1- Positive, 9- Invalid
btrigm	IgM-RDT of convalescent-phase sample final result: 0- Negative, 1- Positive, 9- Invalid
btrigg	IgG-RDT of convalescent-phase sample final result: 0- Negative, 1- Positive, 9- Invalid
